# Supplementary material for: Intrathecal activation of CD8+ memory T cells in IgG4‐related disease of the brain parenchyma
Source: EMBO Mol Med. 2021 Jul 13;13(8):e13953. doi: 10.15252/emmm.202113953 (PMC8350898; doi:10.15252/emmm.202113953)
Supplement: Supplementary file 1 — Appendix [file EMMM-13-e13953-s002.zip]

Archive with 5 entries (5 files):
- emmm202113953-sup-0001-FigS1.pdf
- emmm202113953-sup-0002-FigS2.pdf
- emmm202113953-sup-0003-FigS3.pdf
- emmm202113953-sup-0004-FigS4.pdf
- emmm202113953-sup-0005-FigS5.pdf
