# Supplementary material for: Intrathecal activation of CD8+ memory T cells in IgG4‐related disease of the brain parenchyma
Source: EMBO Mol Med. 2021 Jul 13;13(8):e13953. doi: 10.15252/emmm.202113953 (PMC8350898; doi:10.15252/emmm.202113953)
Supplement: Supplementary file 3 — Source Data for Expanded View [file EMMM-13-e13953-s004.zip]

Archive with 9 entries (8 files):
- Source_Data_EV_Figure_3.zip
- __MACOSX/
- __MACOSX/._Source_Data_EV_Figure_3.zip
- Source_Data_Figure_5.zip
- __MACOSX/._Source_Data_Figure_5.zip
- Source_Data_EV_Figure_2.zip
- __MACOSX/._Source_Data_EV_Figure_2.zip
- Source_Data_EV_Figure_1.zip
- __MACOSX/._Source_Data_EV_Figure_1.zip
